# Supplementary material for: High-Dose Exposure to Polymer-Coated Iron Oxide Nanoparticles Elicits Autophagy-Dependent Ferroptosis in Susceptible Cancer Cells
Source: Nanomaterials (Basel). 2023 May 24;13(11):1719. doi: 10.3390/nano13111719 (PMC10254322; doi:10.3390/nano13111719)
Supplement: Supplementary file 1 [file nanomaterials-13-01719-s001.zip]

Archive with 1 entries (1 files):
- nanomaterials-2378377-supplementary.pdf
